# Supplementary material for: Insights into the Role of a Cardiomyopathy-Causing Genetic Variant in ACTN2
Source: Cells. 2023 Feb 24;12(5):721. doi: 10.3390/cells12050721 (PMC10001372; doi:10.3390/cells12050721)
Supplement: Supplementary file 1 [file cells-12-00721-s001.zip]

Archive with 3 entries (3 files):
- supplementary.pdf
- Table S6.pdf
- Table S7.pdf
